# Supplementary material for: Magnesium Phthalocyanines and Tetrapyrazinoporphyrazines: The Influence of a Solvent and a Delivery System on a Dissociation of Central Metal in Acidic Media
Source: Pharmaceuticals (Basel). 2022 Mar 27;15(4):409. doi: 10.3390/ph15040409 (PMC9027660; doi:10.3390/ph15040409)
Supplement: Supplementary file 1 [file pharmaceuticals-15-00409-s001.zip]

Archive with 1 entries (1 files):
- pharmaceuticals-1615067-supplementary.pdf
